# Supplementary material for: Impact of carbon dioxide removal technologies on deep decarbonization of the electric power sector
Source: Nat Commun. 2021 Jun 17;12:3732. doi: 10.1038/s41467-021-23554-6 (PMC8211809; doi:10.1038/s41467-021-23554-6)
Supplement: Supplementary file 3 — Source Data [file 41467_2021_23554_MOESM3_ESM.xlsx]

## Sheet: Fig. 1
	li-ion	pvsx-n1	nggt-n	wind-n1	ngcc-n	ngcs-n	nuc	becs-n
MIN	175	400	800	800	1200	2302	4500	5873
MAX	634	600	800	1000	1200	2302	4500	5873
DIFF	459	200	0	200	0	0	0	0
	Battery	Solar PV	NGGT	Wind	NGCC	Gas CCS	Nuclear	BECCS
REGEN Reference	634	600	800	1000	1200	2302	4500	5873
REGEN Breakthrough	175	400	800	800	1200	2302	4500	5873
NREL ATB 2020 Moderate	614	894.4	834	1021	913	1979	5768
NREL ATB 2020 Advanced	346	673.4	834	657	913	1979	5768
BNEF (2020) High	560	260	730	1470	960
BNEF (2020) Low	560	260	730	1020	750
Assume 1.3 DC-to-AC ratio-or inverter loading ratio (ILR)
All values in 2018$

## Sheet: Fig. 2 and 25
CO2 Removal Capacity (Mt-CO2/yr) -- cdr_sct()
DAC
				0.7	0.8	0.9	0.95	0.99	1	1.05	1.1	1.15	1.2	1.25	1.3	1.35	1.4
				cap70	cap80	cap90	cap95	cap99	cap100	cap105	cap110	cap115	cap120	cap125	cap130	cap135	cap140
ref	ref	ref	ref	0		0	0	0	0	0	19.73	155.55	291.53	426.65	562.89	698.01	834.83
ref	ref	ref	dac100	0	0	69.32	207.96	317.95	346.19	484.96	622.49	760.88	899.15	1033.35	1172.92	1312.49	1455.6
ref	ref	ref	lobio				0	0	0	54.99	191.29	326.44	462.72	597.66	734.53	870.62	1006.13
ref	nobecs	ref	ref	0	0	0	0	64.02	90.81	225.99	362.29	497.26	633.26	769.32	906.04	1040.9	1176.54
									0.142465
BECCS
				0.7	0.8	0.9	0.95	0.99	1	1.05	1.1	1.15	1.2	1.25	1.3	1.35	1.4
				cap70	cap80	cap90	cap95	cap99	cap100	cap105	cap110	cap115	cap120	cap125	cap130	cap135	cap140
ref	ref	ref	ref	0	0	24.22	70.38	185.12	205.45	360.44	435.96	435.96	435.96	435.96	435.96	435.96	435.96
ref	ref	ref	dac100	0	0	21.01	21.1	21.1	21.1	21.27	21.27	21.27	21.27	23.63	23.63	23.94	23.94
ref	ref	ref	lobio	0	0	12.11	58.06	163.53	189.9	217.98	217.98	217.98	217.98	217.98	217.98	217.98	217.98
ref	nobecs	ref	ref	0	0	0	0	0	0	0	0	0	0	0	0	0	0

## Sheet: Fig. 3a and 17a
gen_sct()					Hydro	Nuclear Existing	Nuclear New	Bio CCS	NGCC	NGCC CCS	NGGT	Pumped Hydro	H2/Electrolysis	CAES	Battery	Wind	Solar					RGB Scheme		R	G	B
					01hydr	02nucx	03nucn	04becs	05ngcc	06ngcs	07nggt	08hyps	09h2el	10caes	11batt	12wind	13solr	14othr	RNW Share	Wind/Solar		Coal		64	104	156
0.95		ref	ref	cap95	266.54	481.68	279.44	41.99	287.45	261.69	108.72	46.21	24.9	0	756.39	2769.77	2148.29	0	0.785031	0.732216		Coal CCS		220	230	242
0.99		ref	ref	cap99	266.54	483.48	276.26	110.46	251.15	274.7	103.68	46.38	32.26	0	744.47	2775.21	2117.68	0	0.789022	0.726185		Gas CCS		252	213	181
1		ref	ref	cap100	266.54	485.97	284.63	122.59	231.78	285.66	99.03	46.43	37.49	0	739.23	2782.08	2110.72	0	0.789045	0.724546		Ex. NGCC		247	150	70
																						New NGCC		250	186	134
0.95		nobecs	ref	cap95	266.54	494.5	351.16	0	187.12	319.51	86	46.13	53.04	0	751.46	2841.56	2154.97	0	0.780704	0.734727		Gas Turbine		248	170	121
0.99		nobecs	ref	cap99	266.54	504.53	424.13	0	102.43	347.49	70.92	44.12	79.46	0	744.69	2904.02	2151.17	0	0.778245	0.733188		Nuclear		127	127	127
1		nobecs	ref	cap100	266.55	504.65	424.26	0	102.39	350.61	70.71	44.05	79.18	0	745.8	2905.99	2152.99	0	0.778044	0.733039		Hydro / Geo		75	172	198
																						Ex. Wind		75	172	98
0.95		nobecsnodac	ref	cap95	266.54	494.6	351.04	0	187.11	319.52	86	46.12	53.04	0	753.54	2849.94	2146.84	0	0.780714	0.73474		New Wind		146	208	80
0.99		nobecsnodac	ref	cap99	266.55	513.98	544.11	0	0	255.66	32.25	41.44	188.95	0	746.16	2988.67	2170.31	0	0.780782	0.736795		Ex. Solar		255	255	0
1		nobecsnodac	ref	cap100	266.56	523.96	879.29	0	0	0	0	30.99	228.22	0	836.38	3024.09	2364.04	0	0.777035	0.73637		New Solar		255	197	0
																						Other		119	147	60
Diff. from Reference																						EE		230	224	236
0.95					0	-12.92	-71.6	41.99	100.34	-57.83	22.72	0.09	-28.14	0	2.85	-80.17	1.45					Geothermal		217	150	148
0.99					-0.01	-30.5	-267.85	110.46	251.15	19.04	71.43	4.94	-156.69	0	-1.69	-213.46	-52.63					BECCS		197	224	180
1					-0.02	-37.99	-594.66	122.59	231.78	285.66	99.03	15.44	-190.73	0	-97.15	-242.01	-253.32					H2		255	102	153
0.95					0	-0.1	0.12	0	0.01	-0.01	0	0.01	0	0	-2.08	-8.38	8.13					CAES		204	153	0
0.99					-0.01	-9.45	-119.98	0	102.43	91.83	38.67	2.68	-109.49	0	-1.47	-84.65	-19.14					Battery		112	48	160
1					-0.01	-19.31	-455.03	0	102.39	350.61	70.71	13.06	-149.04	0	-90.58	-118.1	-211.05
0.95					0	0	0	0	0	0	0	0	0	0	0	0	0
0.99					0	0	0	0	0	0	0	0	0	0	0	0	0
1					0	0	0	0	0	0	0	0	0	0	0	0	0

## Sheet: Fig. 3b and 17b
cap_sct()					Hydro	Nuclear Existing	Nuclear New	Bio CCS	NGCC	NGCC CCS	NGGT	Pumped Hydro	H2/Electrolysis	CAES	Battery	Wind	Solar
					01hydr	02nucx	03nucn	04becs	05ngcc	06ngcs	07nggt	08hyps	09h2el	10caes	11batt	12wind	13solr	14othr				RGB Scheme		R	G	B
0.95	ref	ref	ref	cap95	78.85	73.34	37.63	6.808	149.744	64.144	542.255	22.575	11.015	0	330.771	768.156	1080.66	0				Coal		64	104	156
0.99	ref	ref	ref	cap99	78.85	73.34	37.123	17.909	138.858	69.067	535.74	22.575	14.573	0	327.196	767.596	1062.8	0				Coal CCS		220	230	242
1	ref	ref	ref	cap100	78.85	73.34	38.247	19.876	133.82	73.039	531.523	22.575	17.501	0	326.611	767.595	1057.98	0				Gas CCS		252	213	181
																						Ex. NGCC		247	150	70
0.95	ref	nobecs	ref	cap95	78.85	73.34	47.11	0	122.902	85.859	525.122	22.575	26.576	0	336.506	779.395	1076.93	0				New NGCC		250	186	134
0.99	ref	nobecs	ref	cap99	78.85	73.34	56.843	0	86.345	103.959	511.378	22.575	46.254	0	338.802	795.425	1064.16	0				Gas Turbine		248	170	121
1	ref	nobecs	ref	cap100	78.85	73.34	56.858	0	86.484	104.94	510.05	22.575	46.133	0	339.204	796.012	1064.74	0				Nuclear		127	127	127
																						Hydro / Geo		75	172	198
0.95	ref	nobecsnodac	ref	cap95	78.85	73.34	47.108	0	122.9	85.861	525.124	22.575	26.575	0	336.507	779.393	1076.93	0				Ex. Wind		75	172	98
0.99	ref	nobecsnodac	ref	cap99	78.85	73.34	73.191	0	0	88.523	472.021	22.575	162.424	0	348.252	815.986	1065.19	0				New Wind		146	208	80
1	ref	nobecsnodac	ref	cap100	78.85	73.34	116.647	0	0	0	0	22.575	611.584	0	423.306	818.072	1153.52	0				Ex. Solar		255	255	0
																						New Solar		255	197	0
Diff. from Reference																						Other		119	147	60
0.95					0	0	-9.478	6.808	26.844	-21.717	17.131	0	-15.56	0	-5.736	-11.237	3.723					EE		230	224	236
0.99					0	0	-36.068	17.909	138.858	-19.456	63.719	0	-147.851	0	-21.056	-48.39	-2.395					Geothermal		217	150	148
1					0	0	-78.4	19.876	133.82	73.039	531.523	0	-594.083	0	-96.695	-50.477	-95.539					BECCS		197	224	180
0.95					0	0	0.002	0	0.002	-0.002	-0.002	0	0.001	0	-0.001	0.002	-0.009					H2		255	102	153
0.99					0	0	-16.348	0	86.345	15.436	39.357	0	-116.17	0	-9.45	-20.561	-1.028					CAES		204	153	0
1					0	0	-59.789	0	86.484	104.94	510.05	0	-565.451	0	-84.102	-22.06	-88.771					Battery		112	48	160
0.95					0	0	0	0	0	0	0	0	0	0	0	0	0
0.99					0	0	0	0	0	0	0	0	0	0	0	0	0
1					0	0	0	0	0	0	0	0	0	0	0	0	0

## Sheet: Fig. 4 and 21
str_sct(*,"capacity")
			hyps	caes	li-ion	elys	h2out																					R	G	B
ref	ref	ref	22.57		92.57		0																				Pumped Hydro	0	112	192
ref	ref	cap70	22.57	0	127.93	0	0																				CAES	204	153	0
ref	ref	cap80	22.57	0	240.13	0	0																				Battery	112	48	160
ref	ref	cap90	22.57	0	319.15	0.48	0.22																				Electrolyzer Input	255	102	153
ref	ref	cap95	22.57	0	330.77	19.86	11.02																				H2 Turbine Output	255	102	153
ref	ref	cap99	22.57	0	327.2	25.84	14.57			Reference							Breakthrough
ref	ref	cap100	22.57	0	326.61	30.14	17.5				Pumped Hydro	CAES	Battery	Electrolyzer Input	H2 Turbine Output			Pumped Hydro	CAES	Battery	Electrolyzer Input	H2 Turbine Output
ref	ref	cap105	22.57	0	321.5	34.04	20.18			Ref	22.57	0	92.57	0	0		Ref	22.57	0	780.95	0	0
ref	ref	cap110	22.57	0	327.99	61.19	44.06			0.7	22.57	0	127.93	0	0		0.7	22.57	0	780.95	0	0
ref	ref	cap115	22.57	0	329.53	59.22	43.14			0.8	22.57	0	240.13	0	0		0.8	22.57	0	780.95	0	0
ref	ref	cap120	22.57	0	331.09	59.09	43.1			0.9	22.57	0	324.69	2.57	1.2		0.9	22.57	0	803.92	0	0
ref	ref	cap125	22.57	0	333.21	58.88	43.01			0.95	22.57	0	336.51	43.15	26.58		0.95	22.57	0	855.63	6.58	5.89
ref	ref	cap130	22.57	0	334.05	58.79	43.05			0.99	22.57	0	348.25	101.08	162.42		0.99	22.57	0	898.4	80.55	94.92
ref	ref	cap135	22.57	0	335.14	58.75	43.42			1	22.57	0	423.31	167.67	611.58		1	22.57	0	949.14	99.82	392.09
ref	ref	cap140	22.57	0	336.39	59.18	43.97			RPS	22.57	0	639.27	273.76	644.77		RPS	22.57	0	1000.34	145.06	437.28
ref	nobecs	cap70	22.57	0	127.93	0	0
ref	nobecs	cap80	22.57	0	240.14	0	0
ref	nobecs	cap90	22.57	0	324.69	2.57	1.2
ref	nobecs	cap95	22.57	0	336.51	43.15	26.58
ref	nobecs	cap99	22.57	0	338.8	64.95	46.25
ref	nobecs	cap100	22.57	0	339.2	64.8	46.13
ref	nobecs	cap105	22.57	0	340.82	64.33	46.1
ref	nobecs	cap110	22.57		341.88	63.95	45.74
ref	nobecs	cap115	22.57	0	342.24	63.88	45.78
ref	nobecs	cap120	22.57	0	341.67	63.83	45.95
ref	nobecs	cap125	22.57	0	343.8	63.82	46.36
ref	nobecs	cap130	22.57	0	343.93	64.13	46.64
ref	nobecs	cap135	22.57	0	345.13	64.47	47.01
ref	nobecs	cap140	22.57	0	347.74	64.07	46.72
ref	nobecsnodac	cap70	22.57	0	127.93	0	0			Ref. with BECCS/DAC							BT with BECCS/DAC
ref	nobecsnodac	cap80	22.57	0	240.13	0	0				Pumped Hydro	CAES	Battery	Electrolyzer Input	H2 Turbine Output			Pumped Hydro	CAES	Battery	Electrolyzer Input	H2 Turbine Output
ref	nobecsnodac	cap90	22.57	0	324.69	2.57	1.2			Ref	22.57	0	92.57	0	0		Ref	22.57	0	780.95	0	0
ref	nobecsnodac	cap95	22.57	0	336.51	43.15	26.58			0.7	22.57	0	127.93	0	0		0.7	22.57	0	780.95	0	0
ref	nobecsnodac	cap99	22.57		348.25	101.08	162.42			0.8	22.57	0	240.13	0	0		0.8	22.57	0	780.95	0	0
ref	nobecsnodac	cap100	22.57		423.31	167.67	611.58			0.9	22.57	0	319.15	0.48	0.22		0.9	22.57	0	803.93	0	0
hitech	ref	ref	22.57		780.95	0	0			0.95	22.57	0	330.77	19.86	11.02		0.95	22.57	0	847.02	1.39	1.07
hitech	ref	cap70	22.57		780.95	0	0			0.99	22.57	0	327.2	25.84	14.57		0.99	22.57	0	859.83	22.77	23.64
hitech	ref	cap80	22.57		780.95		0			1	22.57	0	326.61	30.14	17.5		1	22.57	0	860.36	27.72	29.15
hitech	ref	cap90	22.57	0	803.93	0	0			RPS	22.57	0	639.27	273.76	644.77		RPS	22.57	0	1000.34	145.06	437.28
hitech	ref	cap95	22.57		847.02	1.39	1.07
hitech	ref	cap99	22.57	0	859.83	22.77	23.64			Ref. with DAC							BT with DAC
hitech	ref	cap100	22.57	0	860.36	27.72	29.15				Pumped Hydro	CAES	Battery	Electrolyzer Input	H2 Turbine Output			Pumped Hydro	CAES	Battery	Electrolyzer Input	H2 Turbine Output
hitech	nobecs	cap70	22.57	0	780.95	0	0			Ref	22.57	0	92.57	0	0		Ref	22.57	0	780.95	0	0
hitech	nobecs	cap80	22.57	0	780.95	0	0			0.7	22.57	0	127.93	0	0		0.7	22.57	0	780.95	0	0
hitech	nobecs	cap90	22.57	0	803.91	0	0			0.8	22.57	0	240.14	0	0		0.8	22.57	0	780.95	0	0
hitech	nobecs	cap95	22.57		855.63	6.57	5.89			0.9	22.57	0	324.69	2.57	1.2		0.9	22.57	0	803.91	0	0
hitech	nobecs	cap99	22.57	0	891.73	68.18	78.45			0.95	22.57	0	336.51	43.15	26.58		0.95	22.57	0	855.63	6.57	5.89
hitech	nobecs	cap100	22.57	0	892.58	68.39	78.9			0.99	22.57	0	338.8	64.95	46.25		0.99	22.57	0	891.73	68.18	78.45
hitech	nobecsnodac	cap70	22.57		780.95		0			1	22.57	0	339.2	64.8	46.13		1	22.57	0	892.58	68.39	78.9
hitech	nobecsnodac	cap80	22.57	0	780.95	0	0			RPS	22.57	0	639.27	273.76	644.77		RPS	22.57	0	1000.34	145.06	437.28
hitech	nobecsnodac	cap90	22.57		803.92	0	0
hitech	nobecsnodac	cap95	22.57		855.63	6.58	5.89
hitech	nobecsnodac	cap99	22.57	0	898.4	80.55	94.92
hitech	nobecsnodac	cap100	22.57	0	949.14	99.82	392.09
rpsonly	ref	rps100	22.57		639.27	273.76	644.77
rpsonly_hitech	ref	rps100	22.57		1000.34	145.06	437.28

## Sheet: Fig. 5 and 30
cost_sct(*,"tot")		cost_sct()	Total Cost (billion $/yr)
			ref	cap70	cap80	cap90	cap95	cap99	cap100	cap105	cap110	cap115	cap120	cap125	cap130	cap135	cap140	rps100
ref	ref	ref	283.9	285.5	292.3	306.7	317.7	327.6	330.2	343.8	359.7	378.8	398.1	417.3	436.7	456	475.5
ref	nobecs	ref		285.5	292.3	306.9	319	333.5	337.3	356.4	375.8	395	414.4	433.7	453.2	472.6	492.2
ref	nobecsnodac	ref		285.5	292.3	306.9	319	335.7	358.5
hitech	ref	ref	224.3	224.3	224.3	224.6	229.5	239.5	242.2
hitech	nobecs	ref		224.3	224.3	224.6	229.6	241.7	245.4
hitech	nobecsnodac	ref		224.3	224.3	224.6	229.6	241.8	255.6
rpsonly	ref	ref																392
rpsonly_hitech	ref	ref																269.9
			Incremental Policy Cost (billion $/yr)
				0.7	0.8	0.9	0.95	0.99	1					1.05	1.1	1.15	1.2	1.25	1.3	1.35	1.4
				cap70	cap80	cap90	cap95	cap99	cap100	RPS Only		RPS Only Premium (B$)	%
			Ref	1.6	8.4	23	35.1	51.8	74.6	108.1		33.5	0.449062
			HT	0	0	0.3	5.3	17.5	31.3	45.6		14.3	0.456869
			DAC	1.6	8.4	23	35.1	49.6	53.4					72.5	91.9	111.1	130.5	149.8	169.3	188.7	208.3
			BECCS+DAC	1.6	8.4	22.8	33.8	43.7	46.3					59.9	75.8	94.9	114.2	133.4	152.8	172.1	191.6
								DAC	21.2	0.284182
								BECCS+DAC	28.3	0.379357
			ref	cap70	cap80	cap90	cap95	cap99	cap100	cap105	cap110	cap115	cap120	cap125	cap130	cap135	cap140	rps100
ref	ref	ref	Eps	15.9	45	76.7	99.4	105.5	110	115.7	157.6	158.3	158.5	158.7	158.8	159.9	160
ref	nobecs	ref		15.9	45	79.5	126	157.7	157.9	158.5	158.7	158.7	159.3	159.9	160.2	160.3	160.5
ref	nobecsnodac	ref		15.9	45	79.5	126	288.4	848575
hitech	nobecsnodac	ref		0	0	10.8	88	165.5	774276
rpsonly	ref	ref															70.8	Eps
rpsonly_hitech	ref	ref																Eps
					0.7	0.8	0.9	0.95	0.99	1
				Ref	15.9	45	79.5	126	288.4	848575
				HT	0	0	10.8	88	165.5	774276
				DAC	15.9	45	79.5	126	157.7	157.9
				BECCS+DAC	15.9	45	76.7	99.4	105.5	110

## Sheet: Fig. 6
em_sct2("ref")
			caes	gsst	gsst-ccs	elys	coal-x	gas-x	gas-tx	gas	gas-t	gas-ccs	all-ccs	bio	bio-ccs	dac	net
ref	ref	ref	0	0	0	0	0	0	0	799.84	144.86	0	0	0	0	0	944.7
ref	ref	cap70	0	0	0	0	0	0	0	612	117	0	0	0	0	0	729
ref	ref	cap80	0	0	0	0	0	0	0	399.68	86.32	0	0	0	0	0	486
ref	ref	cap90	0	0	0	0	0	0	0	191.32	67.32	0	1.4	0	-17.04	0	243
ref	ref	cap95	0	0	0	0	0	0	0	108.66	58.71	0	3.14	0	-49.5	0	121
ref	ref	cap99	0	0	0	0	0	0	0	94.93	55.99	0	3.29	0	-130.21	0	24
ref	ref	cap100	0	0	0	0	0	0	0	87.61	53.48	0	3.42	0	-144.51	0
ref	ref	cap110	0	0	0	0	0	0	0	39.76	37.59	0	3.95	0	-306.66	-17.64	-243
ref	ref	cap120	0	0	0	0	0	0	0	39.65	37.41	0	4.19	0	-306.66	-260.59	-486
ref	ref	cap130	0	0	0	0	0	0	0	39.77	37.1	0	4.25	0	-306.66	-503.45	-729
ref	ref	cap140	0	0	0.01	0	0	0	0	38.77	36.58	0	4.29	0	-306.66	-744.99	-972
FIGURE
	NGCC	NGGT	NGCC CCS	Bio CCS	DAC	Net
0.7	612	117	0	0	0	729
0.8	399.68	86.32	0	0	0	486
0.9	191.32	67.32	1.4	-17.04	0	243
0.95	108.66	58.71	3.14	-49.5	0	121
0.99	94.93	55.99	3.29	-130.21	0	24
1	87.61	53.48	3.42	-144.51	0	0
1.1	39.76	37.59	3.95	-306.66	-17.64	-243
1.2	39.65	37.41	4.19	-306.66	-260.59	-486
1.3	39.77	37.1	4.25	-306.66	-503.45	-729
1.4	38.77	36.58	4.29	-306.66	-744.99	-972	79.64	-1051.65	-972.01
em_sct2("nobecs")
			caes	gsst	gsst-ccs	elys	coal-x	gas-x	gas-tx	gas	gas-t	gas-ccs	all-ccs	bio	bio-ccs	dac	net
ref	ref	ref	0	0	0	0	0	0	0	799.84	144.86	0	0	0	0	0	944.7
ref	ref	cap70	0	0	0	0	0	0	0	612	117	0	0	0	0	0	729
ref	ref	cap80	0	0	0	0	0	0	0	399.68	86.32	0	0	0	0	0	486
ref	ref	cap90	0	0	0	0	0	0	0	175.07	66.13	0	1.8	0	0	0	243
ref	ref	cap95	0	0	0	0	0	0	0	70.73	46.44	0	3.83	0	0	0	121
ref	ref	cap99	0	0	0	0	0	0	0	38.72	38.3	0	4.17	0	0	-57.18	24
ref	ref	cap100	0	0	0	0	0	0	0	38.7	38.18	0	4.2	0	0	-81.09
ref	ref	cap110	0	0	0	0	0	0	0	38.5	38.08	0	4.33	0	0	-323.91	-243
ref	ref	cap120	0	0	0	0	0	0	0	38.12	37.8	0	4.38	0	0	-566.3	-486
ref	ref	cap130	0	0	0	0	0	0	0	38.21	37.15	0	4.43	0	0	-808.79	-729
ref	ref	cap140	0	0	0.01	0	0	0	0	38.32	37.36	0	4.64	0	0	-1052.33	-972
FIGURE
	NGCC	NGGT	NGCC CCS	Bio CCS	DAC	Net
0.7	612	117	0	0	0	729
0.8	399.68	86.32	0	0	0	486
0.9	175.07	66.13	1.8	0	0	243
0.95	70.73	46.44	3.83	0	0	121
0.99	38.72	38.3	4.17	0	-57.18	24
1	38.7	38.18	4.2	0	-81.09	0
1.1	38.5	38.08	4.33	0	-323.91	-243
1.2	38.12	37.8	4.38	0	-566.3	-486
1.3	38.21	37.15	4.43	0	-808.79	-729
1.4	38.32	37.36	4.64	0	-1052.33	-972
em_sct2("nobecsnodac")
			caes	gsst	gsst-ccs	elys	coal-x	gas-x	gas-tx	gas	gas-t	gas-ccs	all-ccs	bio	bio-ccs	dac	net
ref	ref	ref	0	0	0	0	0	0	0	612	117	0	0	0	0	0	729
ref	ref	cap70	0	0	0	0	0	0	0	399.68	86.32	0	0	0	0	0	486
ref	ref	cap80	0	0	0	0	0	0	0	175.08	66.13	0	1.8	0	0	0	243
ref	ref	cap90	0	0	0	0	0	0	0	70.73	46.44	0	3.83	0	0	0	121
ref	ref	cap95	0	0	3.52	0	0	0	0	0	17.42	0	3.06	0	0	0	24
ref	ref	cap99	0	0	0	0	0	0	0	0	0	0	0	0	0	0
ref	ref	cap100	0	0	0	0	0	0	0	0	0	0	0	0	0	0
ref	ref	cap110
ref	ref	cap120
ref	ref	cap130
ref	ref	cap140
FIGURE
	NGCC	NGGT	NGCC CCS	Bio CCS	DAC	Net
0.7	399.68	86.32	0	0	0	486
0.8	175.08	66.13	1.8	0	0	243
0.9	70.73	46.44	3.83	0	0	121
0.95	0	17.42	3.06	0	0	24
0.99	0	0	0	0	0	0
1	0	0	0	0	0	0
1.1	0	0	0	0	0	0
1.2	0	0	0	0	0	0
1.3	0	0	0	0	0	0
1.4	0	0	0	0	0	0

## Sheet: Fig. 7
	2015	2050
Existing Industrial	967.105	899.744
Lighting, Appl, Elec	1342.58	1057.23
Cooling	401.644	341.609
Space Heating	394.056	533.963
Water Heating	196.984	223.119
Buildings Other	267.89	358.925
New Industrial	0	1144.72
Transport, LDV	0.9669	890.339
Transport, Other	7.0613	524.617
Total	3578.29	5974.27
		5974.27
100% Cap, No BECS	T&D Losses	418.199
	Storage Losses	242.844
	DAC (100% Cap)	24.797	0.00415063
140% Cap	DAC (140% Cap)	321.802	0.0538647
	Total	6957.11
	report()
	DAC Only -- 140% Cap
		elys/h2t	hyps	li-ion	total
	energy	78.456	45.125	764.282	887.863
	charging	234.245	54.15	842.312	1130.71
	net	155.789	9.025	78.03	242.844
	No CDR -- 100% Cap
		elys/h2t	hyps	li-ion
	energy	228.217	30.992	836.376	1095.59
	charging	683.848	37.19	922.121	1643.16
	net	455.631	6.198	85.745	547.574

## Sheet: Fig. 8
cap_sct_r("cap140")			BECCS Capacity (GW)											DAC Capacity (Mt-CO2/yr)
				cap140	cap140	cap140	cap140	cap140	cap140	cap140	cap140			cap140	cap140	cap140	cap140	cap140	cap140	cap140	cap140	cap140
				ref	ref	ref	ref	ref	ref	ref	ref			ref	ref	ref	ref	ref	ref	ref	ref	ref
				ref	ref	ref	ref	ref	ref	ref	ref			ref	ref	ref	ref	ref	ref	ref	ref	nobecs
				ref	ref	ref	ref	ref	ref	ref	ref			ref	ref	ref	ref	ref	ref	ref	ref	ref
				ref	dac100	lobio	hibio	ipfix	tr	fxb	eqcscost			ref	dac100	lobio	hibio	ipfix	tr	fxb	eqcscost	ref
New England			NewEngland	0.855	0.228	0.428	1.283		0.855	0.855	0.855		NewEngland	0	0	0	0		0	0	0	0
New York			NewYork	0.16	0.043	0.08	0.24	0.16	0.16	0.16	0.16		NewYork	0	0	0	0	0	0	0	0	0
Mid-Atlantic			MidAtlantic	0.199	0.053	0.1	0.299	0.199	0.199	0.199	0.199		MidAtlantic	0	0	0	0	0	0	0	0	0
South Atlantic			SouthAtlantic	2.079	0.453	1.039	3.118	2.079	2.079	2.079	2.079		SouthAtlantic	559.1	890	635.7	421.9	565.1	559.1	558.9	0	669.6
Southeast			Southeast	4.403	0.735	2.201	6.604	4.403	4.403	4.403	4.403		Southeast	0	0	0	0	0	0	0	0	0
Florida			Florida	1.014	0.221	0.507	1.521	1.014	1.014	1.014	1.014		Florida	0	0	0	0	0	0	0	0	0
Ohio Valley			OhioValley	5.634	0.337	2.817	8.451	5.634	5.634	5.634	5.634		OhioValley	0	0	0	0	0	0	0	0	0
MISO East			MISO-East	7.945	0	3.972	11.917	7.945	7.945	7.945	7.945		MISO-East	0	0	0	0	0	0	0	0	0
MISO North			MISO-North	5.627	0	2.814	8.441	5.627	5.627	5.627	5.627		MISO-North	0	0	0	0	0	0	0	117.7	0
MISO South			MISO-South	3.64	0.191	1.82	5.46	3.64	3.64	3.64	3.64		MISO-South	0	0	83.4	0	0	0	0	0	123
SPP			SPP	5.012	0	2.506	7.517	5.012	5.012	5.012	5.012		SPP	0	0	0	0	0	0	0	421.7	0
Texas			Texas	2.166	0	1.083	3.249	2.166	2.166	2.166	2.166		Texas	0	44.4	0	0	0	0	0	0	0
Mountain North			Mountain-N	1.12	0	0.56	1.68	1.12	1.12	1.12	1.12		Mountain-N	0	0	0	0	0	0	0	292.6	0
Mountain South			Mountain-S	1.227	0.03	0.613	1.84	1.227	1.227	1.227	1.227		Mountain-S	0	0	0	0	0	0	0	0	0
Pacific			Pacific	0.627	0.016	0.313	0.94	0.627	0.627	0.627	0.627		Pacific	0	0	0	0	0	0	0	0	0
California			California	0.468	0.009	0.234	0.702	0.468	0.468	0.468	0.468		California	275.8	521.3	287	239.7	276.8	275.8	276	0	383.9
				42.176	2.316	21.087	63.262	41.321	42.176	42.176	42.176

## Sheet: Fig. 9 and 10
																	1	3	3	4	4	5	5	9	9	13	13
																New England	20.82	20.82	21.11	21.11	74.29	74.29	78.08	78.08	133.15	133.15	256.61
																New York	3.89	3.89	3.94	3.94	13.87	13.87	14.58	14.58	24.86	24.86	47.91
																Mid-Atlantic	4.86	4.86	4.93	4.93	17.33	17.33	18.21	18.21	31.05	31.05	59.84
																South Atlantic	41.39	41.39	41.39	41.39	154.57	154.57	189.78	189.78	189.78	189.78	189.78
																Southeast	67.07	67.07	92.27	92.27	321.1	321.1	401.89	401.89	401.89	401.89	401.89
																Florida	20.19	20.19	20.19	20.19	75.4	75.4	92.57	92.57	92.57	92.57	92.57
																Ohio Valley	30.75	30.75	52.75	52.75	314.93	314.93	514.33	514.33	878.02	878.02	888.27
																MISO East	0	0	10.94	10.94	355.21	355.21	725.26	725.26	1572.19	1572.19	1572.19
																MISO North	0	0	5.73	5.73	325.67	325.67	513.68	513.68	1118.65	1118.65	1481.09
																MISO South	17.42	17.42	31.02	31.02	198.77	198.77	332.27	332.27	579.63	579.63	579.63
																SPP	0	0	2.4	2.4	389.41	389.41	457.49	457.49	1009.13	1009.13	1830.64
																Texas	0	0	2.29	2.29	168.32	168.32	197.75	197.75	504.56	504.56	915.32
																Mountain North	2.49	2.49	6.54	6.54	51.09	51.09	102.25	102.25	102.25	102.25	147.77
																Mountain South	2.73	2.73	7.16	7.16	55.96	55.96	112	112	112	112	161.86
																Pacific	1.49	1.49	3.48	3.48	28.59	28.59	57.23	57.23	390.08	390.08	918.68
																California	0.82	0.82	2.82	2.82	21.35	21.35	42.74	42.74	42.74	42.74	76.48

[truncated: 17 more sheets: Fig. 11, Fig. 12, Fig. 13, Fig. 14, Fig. 15, Fig. 16, Fig. 18, Fig. 19, Fig. 20, Fig. 21, Fig. 23, Fig. 24, Fig. 26, Fig. 27, Fig. 28, Fig. 29, Fig. 31]
